# Supplementary material for: Nitrogen Limitation of Intense and Toxic Cyanobacteria Blooms in Lakes within Two of the Most Visited Parks in the USA: The Lake in Central Park and Prospect Park Lake
Source: Toxins (Basel). 2022 Oct 6;14(10):684. doi: 10.3390/toxins14100684 (PMC9612084; doi:10.3390/toxins14100684)
Supplement: Supplementary file 1 [file toxins-14-00684-s001.zip]

Archive with 1 entries (1 files):
- toxins-1925304-supplementary.pdf
